# Supplementary material for: Dynamics of Mitochondrial Transport in Axons
Source: Front Cell Neurosci. 2016 May 13;10:123. doi: 10.3389/fncel.2016.00123 (PMC4865487; doi:10.3389/fncel.2016.00123)
Supplement: Supplementary file 1 [file Table1.XLSX]

## Sheet: Sheet1
Anterograde
	0 µm to end		0 µm-200 µm		200 µm-end		reverse
velocity (µm/s)	average	SD	average	SD	average	SD	average	SD
0.15	0.0757414	0.0308045	0.112769	0.0446599	0.125055	0.0382159	0.360068	0.320153
0.25	0.112245	0.0427348	0.176572	0.0531948	0.101223	0.0311031	0.264544	0.156494
0.35	0.117455	0.0419263	0.165203	0.0287283	0.123544	0.0266223	0.191901	0.0950419
0.45	0.129949	0.0214017	0.177053	0.0250448	0.0877445	0.0494582	0.15423	0.0495824
0.55	0.123823	0.0180235	0.133379	0.0203422	0.120055	0.0197892	0.110879	0.0446371
0.65	0.110217	0.0118645	0.097181	0.0226175	0.0471496	0.0246042	0.0777049	0.0656453
0.75	0.095307	0.0177763	0.063977	0.0302821	0.0945716	0.027729	0.0298891	0.0209121
0.85	0.0708149	0.0252681	0.0360799	0.0179886	0.0637258	0.0237868	0.0324933	0.0408568
0.95	0.0556048	0.0270968	0.0180371	0.0110313	0.0678492	0.0371325	0.0166661	0.0115094
1.05	0.0472464	0.0295235	0.0137589	0.00786724	0.0782728	0.0336019	0.0195039	0.0192497
1.15	0.0276437	0.0221193	0.00674451	0.00506393	0.0409703	0.0300611	0.00657683	0.000926805
1.25	0.0187884	0.0153859	0.00396704	0.00329857	0.0277891	0.0207093	0	0
1.35	0.00857985	0.00696463	0.00212176	0.000986762	0.012624	0.00996132	0	0
1.45	0.00415575	0.00353503	0.000902186	0.000324535	0.00598087	0.0049456	0	0
1.55	0.00195143	0.00203257	0	0	0.00282881	0.00283318	0	0
1.65	0.00138711	0.00194091	0.000795766	0	0.00238496	0.00291311	0	0
1.75	0.000773004	0.000521869	0.00105638	0.00031696	0.000939455	0.000580695	0	0
1.85	0.000897296	0.000902433	0.000697025	0	0.00118927	0.00111423	0	0
1.95	0.00044173	0.000441397	0	0	0.000637616	0.000626197	0	0
2.05	0.000262773	0.000195229	0	0	0.000315141	0.000326656	0	0
Retrograde
	0 µm to end		reverse
velocity (µm/s)	average	SD	average	SD
0.15	0.130498	0.0390085	0.283781	0.460867
0.25	0.20218	0.107764	0.166001	0.2328
0.35	0.155602	0.0287154	0.163937	0.15698
0.45	0.14977	0.0376529	0.161885	0.194493
0.55	0.101356	0.0198356	0.0847403	0.241228
0.65	0.0880201	0.0347158	0.0536124	0.0992859
0.75	0.0665498	0.0401399	0.0132988	0.0340769
0.85	0.0601364	0.0367055	0.0220503	0.0264641
0.95	0.0194541	0.00806881	0.025559	0.0654926
1.05	0.0411705	0.008937	0.00474962	0.0121705
1.15	0.0211258	0.00887355	0	0
1.25	0.0167772	0.0153479	0.00749421	0.00878194
1.35	0.0111067	0.00824846	0	0
1.45	0.0144828	0.0135284	0.00846674	0.0216953
1.55	0.00102144	0	0.0044262	0.00968013
1.65	0.0124501	0	0	0.08989
1.75	0.012227	0.00474685	0	0
1.85	0.00686397	0.0069079	0	0.00714906
1.95	0.00419476	0.00355331	0	0
2.05	0.00534796	0	0	0.00809196
FLAG-Parkin anterograde
	0 µm to end		0 µm-200 µm		200 µm-end		reverse
velocity (µm/s)	average	SD	average	SD	average	SD	average	SD
0.15	0.155599	0.0611888	0.177039	0.0928058	0.129539	0.0355125	0.551693	0.309875
0.25	0.162309	0.0943992	0.198342	0.104124	0.139296	0.0834863	0.190973	0.0425275
0.35	0.140692	0.0412693	0.174132	0.0418012	0.115018	0.0227245	0.20479	0.0163166
0.45	0.124243	0.0455266	0.12298	0.0360932	0.133434	0.0865248	0.262987	0.262061
0.55	0.0996142	0.0156137	0.102484	0.0651625	0.107617	0.0226095	0.0647135	0.0647835
0.65	0.0827422	0.0253187	0.0779857	0.0398374	0.0877199	0.0149883	0.0305378	0.00411545
0.75	0.0627073	0.0406909	0.0563056	0.0392135	0.0635219	0.0436588	0	0
0.85	0.0660951	0.0426453	0.0465863	0.0325712	0.0804142	0.0426039	0	0
0.95	0.0582126	0.0434959	0.0330819	0.023425	0.0712705	0.0442747	0	0
1.05	0.0387834	0.0216544	0.0230067	0.0189007	0.0591593	0.00677803	0.0222354	0
1.15	0.0204069	0.0158937	0.014201	0.01389	0.0276371	0.0182452	0	0
1.25	0.013734	0.014569	0.00218969	0	0.0180848	0.017643	0	0
1.35	0.00763657	0.00157771	0	0	0.0112641	0.00459137	0	0
1.45	0.00657793	0.0041271	0	0	0.0101219	0.00795128	0	0
1.55	0	0	0	0	0	0	0	0
1.65	0.00128324	0	0	0	0.00157775	0	0	0
1.75	0	0	0	0	0	0	0	0
1.85	0	0	0	0	0	0	0	0
1.95	0	0	0	0	0	0	0	0
2.05	0	0	0	0	0	0	0	0
FLAG-Parkin Retrograde
	0 µm to end		reverse
velocity (µm/s)	average	SD	average	SD
0.15	0.165297	0.0601475	0.332178	0
0.25	0.238451	0.132742	0.521294	0
0.35	0.195504	0.0740834	0.108715	0
0.45	0.158887	0.0815997	0	0
0.55	0.0707679	0.0171926	0	0
0.65	0.047635	0.0176916	0	0
0.75	0.0722047	0.0830712	0	0
0.85	0.019017	0.010336	0.0378129	0
0.95	0	0	0	0
1.05	0.0178678	0.00398029	0	0
1.15	0.0167265	0	0	0
1.25	0	0	0	0
1.35	0.0120098	0	0	0
1.45	0	0	0	0
1.55	0	0	0	0
1.65	0	0	0	0
1.75	0	0	0	0
1.85	0	0	0	0
1.95	0	0	0	0
2.05	0	0	0	0
